# Supplementary material for: Traditional Artificial Neural Networks Versus Deep Learning in Optimization of Material Aspects of 3D Printing
Source: Materials (Basel). 2021 Dec 11;14(24):7625. doi: 10.3390/ma14247625 (PMC8707385; doi:10.3390/ma14247625)
Supplement: Supplementary file 1 [file materials-14-07625-s001.zip]

Archive with 1 entries (1 files):
- materials-1469887-supplementary.pdf
